# Supplementary material for: Lamin B1 overexpression increases nuclear rigidity in autosomal dominant leukodystrophy fibroblasts
Source: FASEB J. 2014 Sep;28(9):3906–18. doi: 10.1096/fj.13-247635 (PMC4139899; doi:10.1096/fj.13-247635)
Supplement: Supplemental Data [file supp_fj.13-247635_13-247635SuppData.zip]

Archive with 4 entries (4 files):
- Suppl.Fig. S1.pdf
- Suppl.Fig. S2.pdf
- Suppl.Fig. S3.pdf
- Suppl.Fig. S4.pdf
